# Supplementary material for: Comparison of Cortisol, Androstenedione and Metanephrines to Assess Selectivity and Lateralization of Adrenal Vein Sampling in Primary Aldosteronism
Source: J Clin Med. 2021 Oct 17;10(20):4755. doi: 10.3390/jcm10204755 (PMC8538328; doi:10.3390/jcm10204755)
Supplement: Supplementary file 1 [file jcm-10-04755-s001.zip]

Archive with 1 entries (1 files):
- jcm-1399107-supplementary.pdf
